# Supplementary material for: Botulinum Toxin: Surely, We Can Do Better? Optimizing Results Beyond On-Label Techniques and Teaching
Source: Aesthet Surg J Open Forum. 2025 Apr 30;7:ojaf032. doi: 10.1093/asjof/ojaf032 (PMC12205436; doi:10.1093/asjof/ojaf032)
Supplement: ojaf032_Supplementary_Data [file ojaf032_supplementary_data.zip]

Archive with 3 entries (3 files):
- Supplementary Table_1.docx
- Supplementary Table_2.docx
- Supplementary Table_3.docx
